# Supplementary material for: Genetically encoded betaxanthin-based small-molecular fluorescent reporter for mammalian cells
Source: Nucleic Acids Res. 2020 May 18;48(12):e67. doi: 10.1093/nar/gkaa342 (PMC7337513; doi:10.1093/nar/gkaa342)
Supplement: gkaa342_Supplemental_Files [file gkaa342_supplemental_files.zip]

Archive with 2 entries (2 files):
- SI revised 6.pdf
- Supplementary Movie 1.mov
